# Supplementary material for: Towards the activity of twisted acyclic amides
Source: RSC Adv. 2025 Mar 24;15(11):8207–12. doi: 10.1039/d5ra00229j (PMC11932378; doi:10.1039/d5ra00229j)
Supplement: RA-015-D5RA00229J-s001 [file RA-015-D5RA00229J-s001.xyz]

37
Entry 1 SCF Done: -861.8429567 A.U.
O        0.787143000      2.879756000      0.311569000
O        1.578766000      0.388703000     -1.774437000
O        1.912706000     -0.074078000      0.427174000
O       -0.915242000     -1.265380000     -0.555746000
O       -2.270771000      0.438178000      0.120300000
N       -0.069597000      0.821667000     -0.186970000
C       -0.164918000      2.139953000      0.258354000
C        1.245332000      0.349092000     -0.627227000
C       -1.111558000     -0.119582000     -0.233058000
C        3.311688000     -0.580414000      0.300555000
C        3.656927000     -0.925702000      1.745791000
H        2.971766000     -1.682731000      2.132922000
H        3.589896000     -0.037714000      2.377553000
H        4.675628000     -1.316546000      1.797810000
C        3.316676000     -1.823435000     -0.586927000
H        2.599021000     -2.557860000     -0.214685000
H        4.313574000     -2.271116000     -0.565784000
H        3.066581000     -1.577062000     -1.617734000
C        4.203995000      0.538552000     -0.233158000
H        5.246765000      0.214762000     -0.183725000
H        4.089542000      1.437166000      0.376748000
H        3.963131000      0.781738000     -1.266886000
C       -3.530377000     -0.356159000      0.157382000
C       -4.550434000      0.685316000      0.609346000
H       -4.283484000      1.085003000      1.589996000
H       -5.539623000      0.227236000      0.677836000
H       -4.597916000      1.511184000     -0.103499000
C       -3.396339000     -1.480352000      1.183434000
H       -2.667350000     -2.223519000      0.864814000
H       -4.366066000     -1.969606000      1.305205000
H       -3.094020000     -1.075550000      2.152337000
C       -3.849665000     -0.871294000     -1.245053000
H       -3.864610000     -0.044018000     -1.958556000
H       -4.839351000     -1.335094000     -1.238063000
H       -3.119450000     -1.609488000     -1.572321000
H       -1.185634000      2.418276000      0.547317000
39
Entry_02 SCF Done: -901.1771417 A.U.
  O     -1.000373     2.713072     0.009983
  O     -1.639398     0.186998     1.806164
  O     -1.954639    -0.135722    -0.422744
  O      0.733350    -1.425368     0.454816
  O      2.220748     0.218085    -0.046464
  N      0.026401     0.727239     0.262261
  C      0.047508     2.105132    -0.051254
  C     -1.297588     0.226339     0.661569
  C      1.012976    -0.269871     0.234924
  C     -3.346779    -0.659668    -0.335690
  C     -3.682654    -0.918512    -1.801420
  H     -2.988474    -1.644128    -2.230561
  H     -3.620177     0.007448    -2.376764
  H     -4.697584    -1.314156    -1.883457
  C     -3.347068    -1.956094     0.472440
  H     -2.617393    -2.657580     0.062071
  H     -4.338963    -2.411821     0.414583
  H     -3.107401    -1.771552     1.518469
  C     -4.253273     0.415863     0.260451
  H     -5.292814     0.086155     0.185963
  H     -4.143092     1.351376    -0.291900
  H     -4.018329     0.597873     1.307981
  C      3.409889    -0.671995    -0.129213
  C      4.523383     0.315777    -0.469893
  H      4.316019     0.819135    -1.416662
  H      5.473489    -0.215308    -0.559894
  H      4.620578     1.071057     0.312846
  C      3.214452    -1.689381    -1.252584
  H      2.420798    -2.395196    -1.014317
  H      4.145487    -2.242915    -1.398966
  H      2.969857    -1.179388    -2.187658
  C      3.654422    -1.330413     1.227851
  H      3.716540    -0.571388     2.011390
  H      4.604985    -1.869160     1.197231
  H      2.860688    -2.032516     1.476437
  C      1.342296     2.770165    -0.443624
  H      2.085155     2.675786     0.348652
  H      1.765577     2.306797    -1.335288
  H      1.117357     3.818249    -0.631367
45
Entry_03 SCF Done: -979.832975 A.U.
  O     -0.991393     2.305607     0.675577
  O     -1.768451    -0.557113     1.827580
  O     -2.127193    -0.224848    -0.393214
  O      0.482287    -1.916099     0.134782
  O      2.106177    -0.331082     0.202287
  N     -0.077816     0.266621     0.442071
  C      0.012702     1.680673     0.405470
  C     -1.433369    -0.226323     0.728868
  C      0.848481    -0.768622     0.240494
  C     -3.566979    -0.605829    -0.403298
  C     -3.937270    -0.415456    -1.871313
  H     -3.326757    -1.060682    -2.506585
  H     -3.779798     0.622077    -2.173124
  H     -4.988996    -0.668824    -2.023043
  C     -3.704877    -2.067127     0.020369
  H     -3.062581    -2.701449    -0.594551
  H     -4.742050    -2.382862    -0.119575
  H     -3.435500    -2.203240     1.066591
  C     -4.347909     0.352379     0.494631
  H     -5.417743     0.169559     0.364591
  H     -4.133347     1.386932     0.218973
  H     -4.093909     0.210221     1.543879
  C      3.238288    -1.254469    -0.073151
  C      4.432005    -0.302007    -0.061970
  H      4.320172     0.463343    -0.833091
  H      5.351645    -0.858705    -0.254808
  H      4.521069     0.190379     0.908764
  C      3.058806    -1.894008    -1.449517
  H      2.204299    -2.568238    -1.465260
  H      3.958656    -2.461675    -1.699464
  H      2.920401    -1.122938    -2.211542
  C      3.343692    -2.286265     1.048483
  H      3.398688    -1.786097     2.018265
  H      4.257044    -2.871147     0.911924
  H      2.489594    -2.961022     1.046021
  C      1.303314     2.360428    -0.030784
  H      2.136769     1.870963     0.470614
  C      1.271619     3.841762     0.355945
  H      1.145272     3.968420     1.433055
  H      2.210553     4.316768     0.059098
  H      0.446651     4.359373    -0.136521
  C      1.477564     2.180427    -1.552808
  H      1.513570     1.128498    -1.838030
  H      0.653425     2.657565    -2.090262
  H      2.409784     2.651341    -1.875024
48
Entry_04 SCF Done: -1019.157785 A.U.
  O      0.296240     1.065074    -1.782650
  O      1.405622    -2.261980     0.144702
  O      2.255934    -0.149575     0.110735
  O     -1.299562    -2.054170     0.867978
  O     -2.158303    -0.260430    -0.246422
  N      0.048597    -0.381148     0.000665
  C      0.043836     0.964152    -0.616926
  C      1.276065    -1.070914     0.089998
  C     -1.171110    -1.022364     0.268534
  C      3.675538    -0.540167    -0.066149
  C      4.381937     0.812925    -0.112455
  H      4.229178     1.359513     0.820684
  H      3.998511     1.416835    -0.937199
  H      5.454762     0.664701    -0.254581
  C      4.135699    -1.362565     1.137048
  H      3.941838    -0.817148     2.063997
  H      5.212050    -1.538869     1.061845
  H      3.622682    -2.321851     1.177329
  C      3.839445    -1.287231    -1.389915
  H      4.903882    -1.437780    -1.586900
  H      3.416176    -0.699941    -2.208163
  H      3.350414    -2.259776    -1.360913
  C     -3.576743    -0.689373    -0.157127
  C     -4.311153     0.442131    -0.872467
  H     -4.191103     1.384762    -0.334881
  H     -5.377493     0.211589    -0.926426
  H     -3.927566     0.566825    -1.886963
  C     -4.006246    -0.781209     1.307384
  H     -3.484121    -1.583938     1.824798
  H     -5.081302    -0.973890     1.352263
  H     -3.810127     0.162724     1.822043
  C     -3.752906    -2.011229    -0.905101
  H     -3.378312    -1.918052    -1.927187
  H     -4.816582    -2.258875    -0.949895
  H     -3.225160    -2.822222    -0.406281
  C     -0.207661     2.170642     0.297733
  C      1.133557     2.944027     0.352501
  H      1.463377     3.213028    -0.652554
  H      0.995839     3.859362     0.934481
  H      1.912459     2.342967     0.822598
  C     -0.631529     1.787139     1.722052
  H     -1.590840     1.268400     1.731306
  H      0.111579     1.148914     2.204323
  H     -0.736861     2.694638     2.322370
  C     -1.279391     3.055174    -0.368171
  H     -2.233042     2.529046    -0.424729
  H     -1.417833     3.967930     0.217480
  H     -0.978068     3.330975    -1.379887
39
Entry_05 SCF Done: -1198.978224 A.U.
  O      0.873812     1.713424    -1.267926
  O      1.561672    -1.872591    -0.731538
  O      2.435538    -0.052836     0.316722
  O     -0.824504    -1.867931     1.042190
  O     -1.977593    -0.498507    -0.367053
  N      0.212272    -0.112451    -0.040257
  C      0.118913     1.208353    -0.483393
  C      1.482520    -0.798943    -0.207207
  C     -0.913952    -0.936055     0.294569
  C      3.877658    -0.376740     0.100872
  C      4.570437     0.810386     0.762211
  H      4.303676     0.869714     1.819394
  H      4.278442     1.742844     0.275333
  H      5.653668     0.695526     0.681390
  C      4.207165    -1.687719     0.810725
  H      3.924695    -1.630573     1.864421
  H      5.284421    -1.863357     0.752669
  H      3.689752    -2.528016     0.350182
  C      4.162833    -0.421720    -1.399030
  H      5.242044    -0.499163    -1.551934
  H      3.809070     0.493945    -1.877547
  H      3.684380    -1.278299    -1.872129
  C     -3.337173    -1.070902    -0.120629
  C     -4.214965    -0.204919    -1.018669
  H     -4.155374     0.842771    -0.720389
  H     -5.253287    -0.535181    -0.942677
  H     -3.897222    -0.287799    -2.059952
  C     -3.706017    -0.899720     1.351578
  H     -3.076689    -1.512949     1.995046
  H     -4.746251    -1.204033     1.490939
  H     -3.610126     0.145930     1.649326
  C     -3.343647    -2.530608    -0.568485
  H     -3.007767    -2.610953    -1.604761
  H     -4.364288    -2.916687    -0.506909
  H     -2.699119    -3.141556     0.061651
  C     -0.968176     2.119444     0.180202
  F     -0.401933     3.297128     0.478554
  F     -1.990121     2.354355    -0.658060
  F     -1.464712     1.611559     1.326408
46
Entry_06 SCF Done: -1092.971312 A.U.
  N     -0.490993    -0.409448    -0.075300
  C     -0.170268     0.802975    -0.781845
  O     -0.810326     1.142418    -1.747106
  C      0.946043     1.612800    -0.218667
  C      1.242981     1.606016     1.147879
  C      1.675598     2.431661    -1.086486
  C      2.269658     2.407092     1.640233
  H      0.666502     0.984881     1.823077
  C      2.713534     3.215190    -0.594960
  H      1.422354     2.434297    -2.139609
  C      3.011602     3.204405     0.769291
  H      2.490807     2.408191     2.701365
  H      3.288244     3.837518    -1.271275
  H      3.817303     3.820434     1.152590
  C     -1.857889    -0.826776    -0.005006
  O     -2.215443    -1.960455    -0.168867
  O     -2.606443     0.234493     0.281882
  C      0.511232    -1.341403     0.301672
  O      0.374913    -2.142928     1.186522
  O      1.583460    -1.159974    -0.473378
  C      2.875452    -1.833090    -0.187477
  C      2.714815    -3.336778    -0.401845
  H      3.690958    -3.820215    -0.309419
  H      2.036654    -3.767285     0.333508
  H      2.324918    -3.536120    -1.402664
  C      3.342746    -1.485194     1.225843
  H      2.687119    -1.918340     1.979947
  H      4.351119    -1.880089     1.373041
  H      3.375042    -0.401549     1.357104
  C      3.794854    -1.211122    -1.235734
  H      4.799027    -1.631282    -1.143874
  H      3.420808    -1.415041    -2.241132
  H      3.851370    -0.129131    -1.098379
  C     -4.083719     0.194975     0.133593
  C     -4.441038    -0.217764    -1.294135
  H     -4.194348    -1.262056    -1.481087
  H     -5.514567    -0.080938    -1.446655
  H     -3.904071     0.407867    -2.010399
  C     -4.469490     1.647974     0.398235
  H     -4.151291     1.952095     1.397797
  H     -3.996512     2.306103    -0.333329
  H     -5.553605     1.762335     0.327024
  C     -4.674978    -0.740895     1.186545
  H     -5.765942    -0.680239     1.149434
  H     -4.373015    -1.771982     1.009336
  H     -4.347995    -0.442157     2.185439
54
Entry_07 SCF Done: -1226.991137 A.U.
  N      1.361815     0.552394     0.059951
  C      0.639191    -0.281086     1.018670
  O      1.166359    -0.590688     2.060450
  C     -0.707676    -0.703910     0.605526
  C     -1.132137    -0.698336    -0.729029
  C     -1.606503    -1.153266     1.582673
  C     -2.406149    -1.109583    -1.080247
  H     -0.450637    -0.382200    -1.509779
  C     -2.887255    -1.553209     1.252125
  H     -1.281313    -1.173241     2.616037
  C     -3.331198    -1.535472    -0.095304
  H     -2.680538    -1.103411    -2.125423
  H     -3.547773    -1.881348     2.042080
  C      0.815784     1.774008    -0.390600
  O      1.153689     2.339123    -1.397073
  O     -0.132118     2.161000     0.473199
  C      2.718074     0.246997    -0.226011
  O      3.571456     1.067417    -0.428404
  O      2.850449    -1.082736    -0.240513
  C      4.186270    -1.720515    -0.194692
  C      4.952359    -1.216783     1.028966
  H      5.860830    -1.811851     1.152624
  H      5.234348    -0.170485     0.919135
  H      4.338373    -1.326628     1.925633
  C      4.925812    -1.453899    -1.505313
  H      5.151511    -0.394739    -1.618729
  H      5.861713    -2.019204    -1.513154
  H      4.320018    -1.780102    -2.354331
  C      3.830536    -3.198143    -0.047258
  H      4.742892    -3.798041    -0.009664
  H      3.261903    -3.361864     0.870319
  H      3.227279    -3.531838    -0.894461
  C     -1.071327     3.259764     0.156294
  C     -0.305700     4.580762     0.099978
  H      0.390500     4.593388    -0.737314
  H     -1.014482     5.405396    -0.014387
  H      0.252823     4.732135     1.026636
  C     -2.024966     3.215489     1.348458
  H     -2.520250     2.243460     1.401771
  H     -1.478584     3.377557     2.279871
  H     -2.784045     3.994700     1.246832
  C     -1.812589     2.953013    -1.145855
  H     -2.594648     3.701900    -1.295254
  H     -1.139168     2.978385    -2.001559
  H     -2.282439     1.968546    -1.088488
  N     -4.609124    -1.915783    -0.431284
  C     -5.500998    -2.458712     0.583047
  H     -6.461135    -2.693151     0.127035
  H     -5.102308    -3.377281     1.032025
  H     -5.680654    -1.734615     1.384609
  C     -5.011851    -1.967725    -1.828911
  H     -6.059830    -2.255713    -1.889351
  H     -4.906979    -0.989093    -2.308598
  H     -4.423001    -2.696230    -2.401153
50
Entry_08 SCF Done: -1207.535222 A.U.
  N      1.082821     0.519865     0.070574
  C      0.416695    -0.466537     0.897006
  O      0.943417    -0.870169     1.905962
  C     -0.892316    -0.948690     0.401698
  C     -1.253270    -0.891853    -0.953021
  C     -1.786396    -1.508194     1.316742
  C     -2.478958    -1.373850    -1.375585
  H     -0.563466    -0.479991    -1.679721
  C     -3.028510    -1.980623     0.908559
  H     -1.499760    -1.559667     2.360112
  C     -3.380323    -1.913676    -0.446473
  H     -2.766178    -1.346658    -2.419404
  H     -3.706100    -2.395363     1.641967
  C      0.425256     1.705305    -0.339478
  O      0.768370     2.371762    -1.279170
  O     -0.613216     1.924987     0.474016
  C      2.496581     0.431154    -0.096618
  O      3.233674     1.378427    -0.091118
  O      2.816825    -0.850886    -0.269407
  C      4.223591    -1.310743    -0.167192
  C      4.799224    -0.894731     1.186582
  H      5.768914    -1.379169     1.326421
  H      4.938022     0.183926     1.246164
  H      4.131323    -1.211650     1.990568
  C      5.026109    -0.761198    -1.345633
  H      5.107085     0.323404    -1.293071
  H      6.030560    -1.192698    -1.329686
  H      4.548984    -1.035898    -2.289525
  C      4.071017    -2.827196    -0.255587
  H      5.053167    -3.302532    -0.201076
  H      3.454451    -3.195646     0.566707
  H      3.598311    -3.109317    -1.198922
  C     -1.632902     2.958461     0.172987
  C     -0.993421     4.341772     0.277768
  H     -0.247357     4.487921    -0.501957
  H     -1.768097     5.106361     0.175200
  H     -0.515439     4.463798     1.252516
  C     -2.654706     2.727275     1.283969
  H     -3.056799     1.713470     1.224711
  H     -2.190529     2.860097     2.263374
  H     -3.477018     3.439779     1.186163
  C     -2.251455     2.697867    -1.200746
  H     -3.087331     3.386001    -1.350106
  H     -1.527290     2.853456    -1.999170
  H     -2.632895     1.676003    -1.255993
  O     -4.562024    -2.344379    -0.956704
  C     -5.525223    -2.917938    -0.076576
  H     -6.373686    -3.187325    -0.702825
  H     -5.132865    -3.816593     0.411088
  H     -5.848079    -2.198347     0.683401
46
Entry_09 SCF Done: -1192.240212 A.U.
  N      0.747170    -0.488377     0.073664
  C      0.273801     0.611736     0.871857
  O      0.881212     0.971475     1.850948
  C     -0.959394     1.287944     0.386668
  C     -1.309057     1.307060    -0.967617
  C     -1.758547     1.958131     1.319529
  C     -2.451228     1.978775    -1.390467
  H     -0.683367     0.806003    -1.696053
  C     -2.912140     2.616824     0.914254
  H     -1.467441     1.946831     2.362449
  C     -3.234328     2.612126    -0.436734
  H     -2.738404     2.017193    -2.433431
  H     -3.555868     3.130379     1.616924
  C      2.159052    -0.687382    -0.055924
  O      2.687699    -1.761716     0.018804
  O      2.728762     0.492701    -0.282371
  C     -0.115572    -1.537158    -0.340084
  O      0.111614    -2.253141    -1.277895
  O     -1.179213    -1.566408     0.467028
  C     -2.359911    -2.417449     0.170436
  C     -1.960211    -3.886985     0.286046
  H     -2.852135    -4.511419     0.188286
  H     -1.249553    -4.162682    -0.491667
  H     -1.509708    -4.080212     1.262283
  C     -2.922484    -2.065932    -1.206766
  H     -2.231888    -2.343370    -2.001870
  H     -3.860007    -2.607293    -1.355682
  H     -3.131387    -0.995720    -1.268684
  C     -3.329194    -2.010704     1.277564
  H     -4.258534    -2.576844     1.182945
  H     -2.894927    -2.212329     2.258881
  H     -3.558484    -0.944927     1.210966
  C      4.200455     0.668291    -0.175407
  C      4.666877     0.219616     1.209276
  H      4.585374    -0.860066     1.327482
  H      5.712971     0.506303     1.343138
  H      4.069721     0.707881     1.982457
  C      4.354454     2.177349    -0.345041
  H      3.957883     2.496136    -1.311449
  H      3.816203     2.705803     0.444301
  H      5.411178     2.449636    -0.294503
  C      4.885898    -0.094341    -1.307852
  H      5.956080     0.128625    -1.294887
  H      4.748564    -1.168879    -1.197357
  H      4.481719     0.217611    -2.273903
  F     -4.354399     3.253252    -0.838534
46
Entry_10 SCF Done: -1552.596927 A.U.
  N      1.058500    -0.477657     0.070822
  C      0.455199     0.516401     0.914400
  O      1.036909     0.947782     1.880191
  C     -0.888294     1.002058     0.493908
  C     -1.279754     1.023441    -0.847657
  C     -1.757685     1.486301     1.475721
  C     -2.531830     1.509338    -1.208308
  H     -0.604276     0.667282    -1.616108
  C     -3.018543     1.955157     1.130579
  H     -1.437826     1.479274     2.510386
  C     -3.394505     1.959470    -0.212185
  H     -2.838751     1.536848    -2.245745
  H     -3.704657     2.315187     1.886197
  C      2.482485    -0.473671    -0.089899
  O      3.156008    -1.465519    -0.049368
  O      2.876815     0.778096    -0.299732
  C      0.343544    -1.625001    -0.366812
  O      0.647753    -2.264677    -1.337212
  O     -0.682077    -1.838446     0.460610
  C     -1.736292    -2.840396     0.155617
  C     -1.125502    -4.239244     0.204497
  H     -1.920162    -4.982802     0.101506
  H     -0.403979    -4.380580    -0.598861
  H     -0.625381    -4.399912     1.162300
  C     -2.380553    -2.524743    -1.194097
  H     -1.677976    -2.666635    -2.014065
  H     -3.231276    -3.193717    -1.345574
  H     -2.747395    -1.496247    -1.207625
  C     -2.723801    -2.617700     1.298311
  H     -3.564402    -3.308410     1.201260
  H     -2.239115    -2.789522     2.261529
  H     -3.105500    -1.594591     1.278125
  C      4.311892     1.155934    -0.215432
  C      4.865505     0.748033     1.149562
  H      4.938631    -0.334639     1.243361
  H      5.863695     1.175997     1.271360
  H      4.222249     1.131063     1.944722
  C      4.249920     2.674857    -0.352053
  H      3.791977     2.955120    -1.303142
  H      3.660370     3.106090     0.459419
  H      5.259138     3.091308    -0.314580
  C      5.072515     0.520360    -1.377836
  H      6.101227     0.890369    -1.378921
  H      5.088757    -0.564904    -1.290239
  H      4.608482     0.792821    -2.328800
  Cl    -4.987789     2.545455    -0.656357
49
Entry_11 SCF Done: -1430.12323 A.U.
  N      1.565805     0.438033     0.089491
  C      0.842688    -0.446035     0.948735
  O      1.378481    -0.987794     1.885127
  C     -0.583793    -0.701773     0.584047
  C     -1.008995    -0.709876    -0.746700
  C     -1.489393    -0.987395     1.608686
  C     -2.336888    -0.986012    -1.051745
  H     -0.303643    -0.503625    -1.542505
  C     -2.821099    -1.242358     1.309444
  H     -1.139794    -0.992478     2.633408
  C     -3.242760    -1.235769    -0.021619
  H     -2.671429    -0.994064    -2.081286
  H     -3.533320    -1.438648     2.100837
  C      1.021537     1.669092    -0.370784
  O      1.419490     2.238423    -1.350732
  O      0.037622     2.044221     0.447953
  C      2.980096     0.235311    -0.072882
  O      3.783320     1.122739    -0.002661
  O      3.193090    -1.051124    -0.318680
  C      4.563041    -1.629233    -0.256915
  C      5.171219    -1.345167     1.115969
  H      6.100211    -1.911705     1.217514
  H      5.395261    -0.286802     1.242507
  H      4.483047    -1.659554     1.903534
  C      5.400357    -1.068982    -1.404981
  H      5.569089    -0.000061    -1.283825
  H      6.367095    -1.578914    -1.425662
  H      4.899602    -1.243426    -2.360286
  C      4.288174    -3.119135    -0.440097
  H      5.229321    -3.673402    -0.422979
  H      3.646814    -3.489622     0.362020
  H      3.792982    -3.302422    -1.396105
  C     -0.853169     3.191423     0.125324
  C     -0.036552     4.481108     0.163710
  H      0.702488     4.501731    -0.635930
  H     -0.708170     5.335534     0.046538
  H      0.476589     4.575411     1.123421
  C     -1.867875     3.133317     1.264177
  H     -2.402890     2.181260     1.251053
  H     -1.367023     3.238186     2.228730
  H     -2.592000     3.943829     1.156131
  C     -1.530942     2.962057    -1.225185
  H     -2.270213     3.750079    -1.388113
  H     -0.811601     2.987653    -2.042395
  H     -2.049765     2.001201    -1.231361
  C     -4.675517    -1.560591    -0.350371
  F     -5.081090    -0.971652    -1.498160
  F     -4.861031    -2.894987    -0.509915
  F     -5.523444    -1.164249     0.625560
47
Entry_12 SCF Done: -1185.23895 A.U.
  N      0.957145    -0.437451     0.084396
  C      0.385586     0.593614     0.890570
  O      0.984616     1.065211     1.826606
  C     -0.959758     1.092044     0.470722
  C     -1.342196     1.124504    -0.873312
  C     -1.820061     1.586696     1.454914
  C     -2.582869     1.632693    -1.233787
  H     -0.667490     0.758221    -1.637505
  C     -3.069887     2.076650     1.107061
  H     -1.499287     1.571445     2.488956
  C     -3.457472     2.099281    -0.242119
  H     -2.881487     1.667335    -2.274059
  H     -3.748742     2.444182     1.866424
  C      2.388942    -0.500621    -0.040268
  O      3.013911    -1.516349     0.081881
  O      2.838615     0.716016    -0.318486
  C      0.209193    -1.566736    -0.351314
  O      0.519676    -2.234690    -1.299862
  O     -0.845325    -1.726181     0.449857
  C     -1.918153    -2.711161     0.143344
  C     -1.343262    -4.121941     0.246885
  H     -2.153423    -4.848332     0.143116
  H     -0.605212    -4.303816    -0.532932
  H     -0.872633    -4.267972     1.221761
  C     -2.517058    -2.417022    -1.231545
  H     -1.796744    -2.598731    -2.027853
  H     -3.380205    -3.068400    -1.388455
  H     -2.858159    -1.380855    -1.283219
  C     -2.928612    -2.432509     1.252885
  H     -3.783617    -3.104537     1.151958
  H     -2.473956    -2.589875     2.233025
  H     -3.284714    -1.401586     1.195441
  C      4.290031     1.037183    -0.236555
  C      4.805969     0.695956     1.160758
  H      4.828823    -0.380292     1.326566
  H      5.820957     1.085989     1.269922
  H      4.171069     1.159265     1.919001
  C      4.295860     2.544688    -0.473403
  H      3.864045     2.780951    -1.448318
  H      3.715331     3.053853     0.298446
  H      5.321745     2.918910    -0.446629
  C      5.034982     0.293268    -1.343117
  H      6.078775     0.617879    -1.353219
  H      5.003240    -0.783520    -1.184100
  H      4.595000     0.521612    -2.316793
  C     -4.747048     2.601022    -0.606694
  N     -5.790057     3.001816    -0.900348
48
Entry_13 SCF Done: -1297.538068 A.U.
  N     -1.265710     0.433772     0.109554
  C     -0.603737    -0.535621     0.916468
  O     -1.167863    -1.086277     1.831111
  C      0.799722    -0.880416     0.526976
  C      1.204483    -0.888621    -0.811095
  C      1.691835    -1.258979     1.534003
  C      2.502075    -1.255327    -1.145600
  H      0.505254    -0.613273    -1.591058
  C      2.997014    -1.607852     1.215446
  H      1.353432    -1.266221     2.562263
  C      3.381133    -1.595892    -0.122892
  H      2.838968    -1.275245    -2.172657
  H      3.712577    -1.886495     1.976388
  C     -2.699975     0.358533    -0.014480
  O     -3.419716     1.304471     0.138852
  O     -3.027309    -0.886722    -0.329059
  C     -0.634714     1.630133    -0.333760
  O     -1.021756     2.262515    -1.278533
  O      0.407514     1.893999     0.454805
  C      1.373377     2.981744     0.135674
  C      0.661980     4.327427     0.254327
  H      1.393296     5.131641     0.139670
  H     -0.103598     4.436098    -0.512543
  H      0.195678     4.423632     1.237443
  C      1.977122     2.753181    -1.249486
  H      1.230984     2.866810    -2.034445
  H      2.769898     3.486678    -1.414957
  H      2.417773     1.755956    -1.312693
  C      2.423446     2.801574     1.228552
  H      3.204904     3.556552     1.118523
  H      1.970653     2.908688     2.216286
  H      2.880759     1.812058     1.160515
  C     -4.441829    -1.349817    -0.266870
  C     -4.993367    -1.103710     1.136728
  H     -5.121718    -0.040479     1.335197
  H     -5.965932    -1.593805     1.227071
  H     -4.319246    -1.526364     1.884763
  C     -4.300098    -2.842493    -0.550052
  H     -3.843983    -3.005256    -1.528921
  H     -3.675885    -3.317014     0.209694
  H     -5.284908    -3.314973    -0.541597
  C     -5.250638    -0.647205    -1.355300
  H     -6.257572    -1.071729    -1.383373
  H     -5.325462     0.421918    -1.162600
  H     -4.786115    -0.800415    -2.332275
  N      4.775668    -1.962803    -0.471602
  O      5.529679    -2.260229     0.445435
  O      5.088646    -1.940942    -1.654886
36
TS_Entry_01 SCF Done: -861.8295484 A.U.
  N      0.000004     0.093087     0.058821
  C      0.000029     1.546918    -0.149552
  O     -0.000068     2.318671     0.756332
  C      1.239372    -0.572056     0.101728
  O      1.410556    -1.733363     0.341344
  O      2.179495     0.347900    -0.191194
  C     -1.239370    -0.572049     0.101732
  O     -1.410548    -1.733356     0.341354
  O     -2.179493     0.347898    -0.191202
  C     -3.626938     0.026070    -0.128325
  C     -3.990829    -0.412540     1.289923
  H     -5.076321    -0.515742     1.365036
  H     -3.531512    -1.367632     1.540257
  H     -3.666760     0.339810     2.012829
  C     -3.961812    -1.034538    -1.176521
  H     -3.493161    -1.987789    -0.937496
  H     -5.045426    -1.173598    -1.212715
  H     -3.625793    -0.709979    -2.164453
  C     -4.270442     1.367165    -0.471890
  H     -5.358314     1.269557    -0.457109
  H     -3.976889     2.129575     0.252483
  H     -3.964173     1.696180    -1.467318
  C      3.626941     0.026076    -0.128320
  C      3.990834    -0.412543     1.289924
  H      3.531513    -1.367635     1.540254
  H      5.076325    -0.515750     1.365035
  H      3.666769     0.339804     2.012836
  C      4.270442     1.367176    -0.471876
  H      3.964177     1.696193    -1.467304
  H      3.976883     2.129582     0.252499
  H      5.358314     1.269572    -0.457089
  C      3.961817    -1.034523    -1.176524
  H      5.045432    -1.173574    -1.212726
  H      3.493175    -1.987779    -0.937502
  H      3.625789    -0.709961    -2.164452
  H      0.000148     1.834625    -1.209684
39
TS_Entry_02 SCF Done: -901.1722587 A.U.
  N      0.000031    -0.027338     0.002541
  C      0.000337     1.448294     0.205939
  O      0.003779     1.891650     1.314419
  C      1.235267    -0.696808    -0.037549
  O      1.398574    -1.884709    -0.047865
  O      2.193855     0.251616    -0.080855
  C     -1.235232    -0.696438    -0.039653
  O     -1.398634    -1.884262    -0.057264
  O     -2.193894     0.252268    -0.075515
  C     -3.631629    -0.097605    -0.000202
  C     -3.911103    -0.839496     1.306810
  H     -4.990160    -0.971239     1.420650
  H     -3.436825    -1.819641     1.315510
  H     -3.544269    -0.258329     2.156130
  C     -4.030014    -0.908596    -1.233218
  H     -3.546819    -1.884168    -1.236593
  H     -5.113833    -1.051150    -1.235025
  H     -3.754781    -0.371816    -2.144647
  C     -4.297310     1.276763    -0.004239
  H     -5.382137     1.163490     0.055035
  H     -3.958931     1.867891     0.849138
  H     -4.054577     1.818443    -0.921311
  C      3.631543    -0.097538    -0.001288
  C      3.909536    -0.830238     1.311223
  H      3.435814    -1.810579     1.326065
  H      4.988498    -0.960602     1.427489
  H      3.541178    -0.243411     2.155981
  C      4.297056     1.276855    -0.014074
  H      4.055179     1.812173    -0.935102
  H      3.957740     1.873771     0.834893
  H      5.381837     1.164145     0.047058
  C      4.031444    -0.917076    -1.228131
  H      5.115244    -1.059808    -1.227539
  H      3.548068    -1.892563    -1.225354
  H      3.757439    -0.386593    -2.143601
  C     -0.002896     2.238603    -1.067828
  H     -0.004566     3.304268    -0.845066
  H      0.881499     1.973774    -1.651558
  H     -0.887246     1.970501    -1.650025
45
TS_Entry_03 SCF Done: -979.8294905 A.U.
  N     -0.030577    -0.341972    -0.196490
  C      0.025363     1.052044    -0.697015
  O      0.310844     1.241188    -1.842912
  C     -1.268048    -0.935138     0.086200
  O     -1.434709    -2.005624     0.603725
  O     -2.225009    -0.069558    -0.305847
  C      1.189518    -1.025441    -0.030092
  O      1.328435    -2.214697     0.029904
  O      2.154251    -0.089726     0.059735
  C      3.589801    -0.449129     0.003535
  C      3.880602    -1.200719    -1.295376
  H      4.960657    -1.331424    -1.399998
  H      3.409235    -2.182480    -1.299939
  H      3.517691    -0.627321    -2.151565
  C      3.963670    -1.255032     1.247083
  H      3.462970    -2.221855     1.253009
  H      5.044898    -1.415907     1.261193
  H      3.687015    -0.706514     2.150918
  C      4.262956     0.921681     0.007258
  H      5.348198     0.803021    -0.028924
  H      3.944191     1.505369    -0.858831
  H      4.003743     1.472854     0.914118
  C     -3.661017    -0.350283    -0.077033
  C     -4.070901    -1.597693    -0.859333
  H     -3.587518    -2.488674    -0.462141
  H     -5.154640    -1.724148    -0.792345
  H     -3.802312    -1.487015    -1.912531
  C     -4.327821     0.900207    -0.646344
  H     -4.001186     1.791127    -0.104818
  H     -4.074293     1.022122    -1.701313
  H     -5.413000     0.817120    -0.553674
  C     -3.928724    -0.481870     1.422610
  H     -5.006409    -0.552093     1.590621
  H     -3.451788    -1.370180     1.833492
  H     -3.558125     0.399705     1.952177
  C     -0.277585     2.155582     0.310302
  C      0.521101     3.416229    -0.051005
  H      0.220424     4.245960     0.593067
  H      1.591371     3.242254     0.090867
  H      0.359497     3.701825    -1.090512
  C     -0.063952     1.736617     1.770241
  H      0.970169     1.425624     1.934500
  H     -0.276116     2.581714     2.429579
  H     -0.717088     0.913239     2.064014
  H     -1.343822     2.364485     0.161435
48
TS_Entry_04 SCF Done: -1019.157446 A.U.
  N      0.002683    -0.421680    -0.062256
  C     -0.000963     0.947230    -0.647884
  O      0.004558     1.062747    -1.837546
  C     -1.225654    -1.069412     0.147508
  O     -1.373548    -2.210943     0.484697
  O     -2.203519    -0.168524    -0.087481
  C      1.233310    -1.059942     0.163287
  O      1.383849    -2.189468     0.538112
  O      2.208487    -0.165449    -0.102344
  C      3.633948    -0.579644    -0.112987
  C      3.836619    -1.688075    -1.146859
  H      4.905698    -1.891938    -1.247453
  H      3.333090    -2.606471    -0.850216
  H      3.454580    -1.369646    -2.119729
  C      4.060105    -0.999278     1.293754
  H      3.557587    -1.913918     1.603014
  H      5.140310    -1.167069     1.306640
  H      3.829735    -0.206528     2.010087
  C      4.350339     0.698154    -0.544522
  H      5.419710     0.501185    -0.648425
  H      3.963364     1.049554    -1.502964
  H      4.218810     1.488900     0.196569
  C     -3.627779    -0.586472    -0.111006
  C     -3.828714    -1.653521    -1.187702
  H     -3.320165    -2.580609    -0.928854
  H     -4.897076    -1.858482    -1.293508
  H     -3.450719    -1.295003    -2.148122
  C     -4.349316     0.705301    -0.488534
  H     -4.216387     1.465476     0.283859
  H     -3.967747     1.095942    -1.433883
  H     -5.418633     0.509851    -0.595627
  C     -4.050231    -1.062844     1.278834
  H     -5.130322    -1.231745     1.287103
  H     -3.546438    -1.988534     1.550536
  H     -3.819007    -0.299186     2.025830
  C     -0.011153     2.135224     0.324297
  C      1.263066     2.964301     0.049595
  H      1.237568     3.876342     0.652084
  H      2.156794     2.398517     0.308458
  H      1.321294     3.242834    -1.004125
  C     -1.249498     2.993515    -0.014494
  H     -1.240874     3.282393    -1.066889
  H     -2.168173     2.444122     0.186415
  H     -1.240847     3.899416     0.597599
  C     -0.052519     1.700587     1.795295
  H      0.820638     1.101162     2.061504
  H     -0.058724     2.587095     2.435052
  H     -0.950836     1.120441     2.015841
39
TS_Entry_05 SCF Done: -1198.972985 A.U.
  N     -0.000059    -0.445459     0.112946
  C     -0.000046     0.873961     0.710778
  O     -0.000294     1.090563     1.877870
  C      1.249467    -1.080472    -0.112143
  O      1.397526    -2.163494    -0.597648
  O      2.192796    -0.231422     0.314230
  C     -1.249597    -1.080624    -0.111617
  O     -1.397684    -2.164218    -0.595838
  O     -2.192913    -0.230987     0.313619
  C     -3.641498    -0.508623     0.121347
  C     -4.027605    -1.753321     0.918112
  H     -5.112452    -1.880633     0.878656
  H     -3.554980    -2.645823     0.510852
  H     -3.733563    -1.639358     1.964094
  C     -3.936609    -0.645199    -1.371371
  H     -3.471901    -1.537538    -1.788481
  H     -5.017604    -0.714034    -1.516422
  H     -3.573129     0.232714    -1.910402
  C     -4.285409     0.747218     0.702187
  H     -5.372546     0.671551     0.628457
  H     -4.013478     0.866314     1.752955
  H     -3.958319     1.633474     0.154686
  C      3.641375    -0.508832     0.121536
  C      4.027498    -1.754479     0.916807
  H      3.554676    -2.646455     0.508626
  H      5.112320    -1.881882     0.876971
  H      3.733692    -1.641674     1.962982
  C      4.285324     0.746314     0.703832
  H      3.958331     1.633210     0.157310
  H      4.013331     0.864242     1.754715
  H      5.372461     0.670660     0.630089
  C      3.936433    -0.643640    -1.371355
  H      5.017431    -0.712151    -1.516531
  H      3.471835    -1.535558    -1.789485
  H      3.572806     0.234845    -1.909352
  C      0.000240     2.030545    -0.338103
  F      0.000267     3.218307     0.268145
  F     -1.085238     1.957920    -1.133011
  F      1.085927     1.957739    -1.132721
46
TS_Entry_06 SCF Done: -1092.964997 A.U.
  O      0.731930    -2.392007    -0.467336
  O      0.583902     2.118541    -0.271829
  O     -1.408937     1.035338    -0.126687
  O      2.362206    -0.010861    -1.848637
  O      2.592217    -0.152825     0.409885
  N      0.497134    -0.148674    -0.453724
  C     -0.022472    -1.449294    -0.347383
  C     -1.485921    -1.652331    -0.089311
  C     -0.095084     1.118620    -0.273844
  C      1.939581    -0.093253    -0.733575
  C     -2.373107    -1.757330    -1.159922
  H     -2.014378    -1.621871    -2.173870
  C     -3.717319    -2.029691    -0.919512
  H     -4.406625    -2.111961    -1.752286
  C     -4.175703    -2.197598     0.386852
  C     -3.283278    -2.101649     1.453915
  H     -3.633949    -2.240106     2.470456
  C     -1.936946    -1.832940     1.217563
  H     -1.239554    -1.761028     2.044549
  C     -2.244883     2.236367     0.137417
  C     -3.640153     1.628432     0.252983
  H     -3.672707     0.893489     1.058977
  H     -3.916269     1.124665    -0.674774
  H     -4.369434     2.415213     0.458936
  C     -1.809389     2.879375     1.453075
  H     -1.825414     2.140215     2.257685
  H     -2.509256     3.678841     1.709132
  H     -0.808695     3.301920     1.376200
  C     -2.151555     3.194730    -1.048461
  H     -2.869949     4.006676    -0.908784
  H     -2.400709     2.673380    -1.975736
  H     -1.153191     3.619887    -1.137364
  C      4.082780    -0.152253     0.443118
  C      4.368392    -0.248347     1.938809
  H      3.936888     0.604984     2.466216
  H      5.447448    -0.255653     2.108721
  H      3.942977    -1.165728     2.350849
  C      4.598025     1.162735    -0.138885
  H      4.393233     1.231591    -1.206141
  H      5.678550     1.221293     0.015616
  H      4.128013     2.009643     0.365778
  C      4.602178    -1.380291    -0.302310
  H      4.127745    -2.285019     0.083477
  H      5.681584    -1.459110    -0.149058
  H      4.405219    -1.309634    -1.370913
  H     -5.222881    -2.408157     0.572044
54
TS_Entry_07 SCF Done: -1226.978174 A.U.
  O     -1.159173    -2.488870     0.039077
  O     -0.188380     1.164656    -1.877702
  O     -0.119466     1.640230     0.342394
  O     -3.050807     1.191321    -0.516980
  O     -3.348004    -0.961454     0.147990
  N     -1.261594    -0.203086    -0.325224
  C     -0.593059    -1.435223    -0.111704
  C      0.904035    -1.295510    -0.065703
  C     -0.463050     0.951394    -0.731128
  C     -2.643225     0.082081    -0.250611
  C      1.544061    -1.079651     1.154951
  H      0.956292    -0.980400     2.060646
  C      2.926704    -0.985353     1.232292
  H      3.377001    -0.824833     2.201498
  C      3.729460    -1.089795     0.073378
  C      3.067906    -1.327963    -1.152210
  H      3.629653    -1.433460    -2.069153
  C      1.684564    -1.425172    -1.213979
  H      1.208493    -1.589928    -2.173509
  C      0.740245     2.851381     0.233285
  C      0.896885     3.261137     1.694864
  H      1.377693     2.462534     2.263916
  H     -0.077895     3.469857     2.140445
  H      1.513344     4.160395     1.763060
  C      2.087403     2.465668    -0.377932
  H      2.526491     1.628293     0.167963
  H      2.764736     3.320917    -0.308790
  H      1.984768     2.185846    -1.424863
  C      0.002326     3.919335    -0.571164
  H      0.572631     4.851283    -0.535473
  H     -0.986500     4.098866    -0.143786
  H     -0.114433     3.619677    -1.611576
  C     -4.824859    -0.892134     0.276880
  C     -5.166356    -2.308707     0.732447
  H     -4.832298    -3.037243    -0.008361
  H     -6.246723    -2.404961     0.864561
  H     -4.672862    -2.534040     1.679799
  C     -5.445791    -0.585172    -1.085621
  H     -5.197786     0.421980    -1.417064
  H     -6.532781    -0.673861    -1.011410
  H     -5.093338    -1.302918    -1.830119
  C     -5.202485     0.137893     1.341310
  H     -4.679408    -0.077337     2.276295
  H     -6.277733     0.079953     1.529822
  H     -4.955812     1.148514     1.019829
  N      5.107345    -0.946511     0.134881
  C      5.764109    -0.947221     1.433114
  H      5.602560    -1.883047     1.987637
  H      6.835619    -0.812996     1.291164
  H      5.410316    -0.117682     2.051954
  C      5.909994    -1.292326    -1.028662
  H      5.638610    -0.674211    -1.888856
  H      6.959262    -1.100691    -0.808075
  H      5.803286    -2.348340    -1.316231
50
TS_Entry_08 SCF Done: -1207.526889 A.U.
  O      0.919201    -2.358588    -0.481935
  O      1.443223     2.120028    -0.265974
  O     -0.692724     1.354863    -0.140454
  O      2.887404    -0.241537    -1.851778
  O      3.079539    -0.425429     0.407116
  N      1.013691    -0.105705    -0.468242
  C      0.306159    -1.317938    -0.364900
  C     -1.169198    -1.293544    -0.113234
  C      0.619561     1.234978    -0.280066
  C      2.449325    -0.264573    -0.739613
  C     -2.063208    -1.244826    -1.175693
  H     -1.692360    -1.170593    -2.191648
  C     -3.439387    -1.278721    -0.950490
  H     -4.113210    -1.239127    -1.795254
  C     -3.922678    -1.359372     0.358471
  C     -3.022002    -1.424278     1.428900
  H     -3.417287    -1.498444     2.434634
  C     -1.656649    -1.395139     1.192238
  H     -0.965075    -1.444937     2.025639
  C     -1.333093     2.666794     0.137477
  C     -2.807456     2.283052     0.237128
  H     -2.961010     1.550883     1.031610
  H     -3.151503     1.842268    -0.700138
  H     -3.405958     3.171431     0.451442
  C     -0.813001     3.215170     1.465289
  H     -0.950962     2.476099     2.258202
  H     -1.380791     4.110795     1.729924
  H      0.242160     3.476504     1.400106
  C     -1.084130     3.616957    -1.032665
  H     -1.669708     4.527982    -0.884089
  H     -1.403503     3.153835    -1.969356
  H     -0.031465     3.883826    -1.109827
  C      4.552579    -0.647097     0.448320
  C      4.811416    -0.792888     1.944942
  H      4.508381     0.112309     2.475351
  H      5.876229    -0.961899     2.120832
  H      4.251258    -1.638795     2.348694
  C      5.261778     0.579649    -0.122422
  H      5.075957     0.684046    -1.190277
  H      6.338040     0.475932     0.038179
  H      4.919678     1.484273     0.384999
  C      4.888855    -1.934743    -0.301807
  H      4.282807    -2.760977     0.075662
  H      5.943623    -2.173744    -0.142990
  H      4.711323    -1.829861    -1.371000
  C     -6.213503    -1.326088    -0.342819
  H     -6.123983    -2.183034    -1.019740
  H     -7.182467    -1.358180     0.152629
  H     -6.131136    -0.396630    -0.917799
  O     -5.243778    -1.381635     0.696470
46
TS_Entry_09 SCF Done: -1192.233814 A.U.
  O      0.773283    -2.359191    -0.550528
  O      1.028315     2.139358    -0.222157
  O     -1.057483     1.240324    -0.140252
  O      2.634819    -0.094081    -1.828885
  O      2.813289    -0.320235     0.427680
  N      0.741728    -0.104974    -0.465144
  C      0.106676    -1.355458    -0.409287
  C     -1.372858    -1.428520    -0.175567
  C      0.261504     1.206396    -0.262189
  C      2.188897    -0.170329    -0.722664
  C     -2.250038    -1.428049    -1.259241
  H     -1.867246    -1.312016    -2.266318
  C     -3.619414    -1.567007    -1.051597
  H     -4.323356    -1.568771    -1.874084
  C     -4.080187    -1.705332     0.248459
  C     -3.229102    -1.723215     1.342231
  H     -3.636191    -1.844341     2.338058
  C     -1.861033    -1.586113     1.120569
  H     -1.176198    -1.597036     1.960433
  C     -1.784781     2.510796     0.129418
  C     -3.233211     2.035491     0.205882
  H     -3.354018     1.297615     1.000847
  H     -3.536228     1.574731    -0.735791
  H     -3.889468     2.884535     0.409321
  C     -1.320292     3.088761     1.465078
  H     -1.422098     2.341533     2.255869
  H     -1.948916     3.945201     1.721518
  H     -0.283564     3.418148     1.416258
  C     -1.576993     3.474953    -1.036945
  H     -2.219602     4.347979    -0.896964
  H     -1.853616     2.994445    -1.978394
  H     -0.541882     3.806775    -1.098127
  C      4.298526    -0.448724     0.483550
  C      4.548019    -0.612617     1.979684
  H      4.181919     0.258923     2.526396
  H      5.619292    -0.717629     2.165596
  H      4.038708    -1.501760     2.356996
  C      4.933557     0.833828    -0.050211
  H      4.754398     0.951042    -1.117876
  H      6.012242     0.795210     0.122181
  H      4.528672     1.702819     0.472984
  C      4.724216    -1.694219    -0.291512
  H      4.169393    -2.566543     0.060179
  H      5.790468    -1.868591    -0.125783
  H      4.551645    -1.576083    -1.360147
  F     -5.413907    -1.829402     0.458006
46
TS_Entry_10	 SCF Done: -1552.591097 A.U.
  O      0.914583    -2.338423    -0.590011
  O      1.426970     2.134711    -0.195603
  O     -0.707565     1.354590    -0.156662
  O      2.928419    -0.166771    -1.811648
  O      3.057220    -0.435558     0.443647
  N      1.016464    -0.086246    -0.477147
  C      0.308651    -1.297226    -0.447423
  C     -1.176471    -1.282322    -0.239486
  C      0.608909     1.248104    -0.260780
  C      2.461433    -0.232616    -0.713518
  C     -2.033668    -1.205550    -1.335473
  H     -1.628695    -1.101229    -2.335256
  C     -3.411980    -1.248090    -1.150424
  H     -4.086446    -1.184495    -1.994574
  C     -3.918766    -1.368643     0.140182
  C     -3.074480    -1.467767     1.241870
  H     -3.489255    -1.573379     2.236052
  C     -1.697091    -1.427266     1.044718
  H     -1.030408    -1.499928     1.896170
  C     -1.368330     2.658978     0.125019
  C     -2.841701     2.263353     0.173022
  H     -3.015709     1.520198     0.952887
  H     -3.156336     1.835904    -0.780394
  H     -3.452955     3.143983     0.382148
  C     -0.891867     3.187403     1.476765
  H     -1.047513     2.434227     2.253000
  H     -1.474887     4.073729     1.739259
  H      0.162430     3.458327     1.448038
  C     -1.089696     3.629081    -1.021338
  H     -1.684024     4.534591    -0.874636
  H     -1.379475     3.180952    -1.974708
  H     -0.036738     3.902824    -1.062793
  C      4.531310    -0.653308     0.520162
  C      4.746194    -0.854404     2.017103
  H      4.423249     0.028835     2.572158
  H      5.806229    -1.025472     2.217776
  H      4.179309    -1.717511     2.372102
  C      5.249628     0.597089     0.016696
  H      5.094499     0.741144    -1.051456
  H      6.321279     0.491593     0.204245
  H      4.888920     1.480539     0.547928
  C      4.894571    -1.910168    -0.268182
  H      4.282423    -2.752701     0.060263
  H      5.945421    -2.151041    -0.088115
  H      4.747790    -1.765583    -1.337420
  Cl    -5.660072    -1.391768     0.383887
49
TS_Entry_11 SCF Done: -1430.118574 A.U.
  O      1.216269    -2.299155    -0.628401
  O      2.064782     2.118986    -0.170567
  O     -0.121562     1.496149    -0.156107
  O      3.409021    -0.271913    -1.799578
  O      3.492403    -0.577249     0.453472
  N      1.494529    -0.062390    -0.483180
  C      0.696641    -1.213193    -0.480213
  C     -0.788037    -1.090311    -0.294938
  C      1.184606     1.296376    -0.252757
  C      2.927821    -0.315446    -0.706723
  C     -1.616190    -0.937429    -1.405808
  H     -1.184193    -0.842721    -2.394901
  C     -2.995192    -0.889948    -1.239849
  H     -3.644160    -0.759140    -2.096588
  C     -3.542084    -0.994251     0.038881
  C     -2.716093    -1.171341     1.148342
  H     -3.149161    -1.258362     2.136866
  C     -1.337021    -1.221716     0.979502
  H     -0.689052    -1.351603     1.838214
  C     -0.689247     2.844250     0.129951
  C     -2.187673     2.556270     0.160360
  H     -2.423341     1.823309     0.933653
  H     -2.522704     2.160070    -0.799588
  H     -2.735650     3.477362     0.370066
  C     -0.188700     3.325990     1.490166
  H     -0.406838     2.580924     2.259123
  H     -0.707857     4.250692     1.754192
  H      0.882784     3.519381     1.473493
  C     -0.329015     3.799077    -1.006233
  H     -0.857583     4.744210    -0.858210
  H     -0.640929     3.380171    -1.965869
  H      0.741313     3.996281    -1.035306
  C      4.945592    -0.908426     0.543005
  C      5.127027    -1.142325     2.039462
  H      4.866904    -0.243177     2.601889
  H      6.168418    -1.396790     2.248982
  H      4.491651    -1.963257     2.378093
  C      5.762737     0.288850     0.062024
  H      5.630645     0.456846    -1.005735
  H      6.821019     0.098861     0.258543
  H      5.465788     1.191208     0.600870
  C      5.219365    -2.180263    -0.257133
  H      4.541002    -2.977031     0.055033
  H      6.246589    -2.503312    -0.069803
  H      5.095826    -2.012589    -1.325944
  C     -5.034732    -0.970498     0.216243
  F     -5.647853    -0.217109    -0.726406
  F     -5.396419    -0.473142     1.422373
  F     -5.575539    -2.212321     0.131693
47
TS_Entry_12 SCF Done: -1185.234522 A.U.
  O      0.829473    -2.353316    -0.580467
  O      1.295881     2.129862    -0.200300
  O     -0.826320     1.316165    -0.143526
  O      2.822738    -0.162141    -1.811823
  O      2.966625    -0.417387     0.444599
  N      0.917262    -0.098728    -0.467398
  C      0.222902    -1.312824    -0.436501
  C     -1.263829    -1.317859    -0.224729
  C      0.491263     1.231579    -0.255521
  C      2.364551    -0.228329    -0.710410
  C     -2.121670    -1.268844    -1.323325
  H     -1.716588    -1.158494    -2.322117
  C     -3.494572    -1.349255    -1.135598
  H     -4.167667    -1.306346    -1.982893
  C     -4.015131    -1.482554     0.159721
  C     -3.148306    -1.552091     1.259675
  H     -3.554424    -1.665818     2.257169
  C     -1.776109    -1.473183     1.063062
  H     -1.103485    -1.524964     1.910990
  C     -1.507494     2.615491     0.124582
  C     -2.974080     2.197773     0.183410
  H     -3.134203     1.463954     0.975096
  H     -3.286124     1.754110    -0.763487
  H     -3.598273     3.071280     0.383108
  C     -1.033416     3.167915     1.467224
  H     -1.173529     2.422662     2.253980
  H     -1.629579     4.047887     1.721129
  H      0.016089     3.455732     1.430341
  C     -1.247869     3.573669    -1.035850
  H     -1.856138     4.471355    -0.899213
  H     -1.533767     3.108540    -1.982209
  H     -0.199754     3.864167    -1.084652
  C      4.446347    -0.609139     0.517364
  C      4.669192    -0.797789     2.014532
  H      4.333389     0.083021     2.565746
  H      5.732662    -0.949513     2.212285
  H      4.118750    -1.668540     2.376625
  C      5.139611     0.651053     0.003930
  H      4.978940     0.785906    -1.064619
  H      6.213526     0.565969     0.188508
  H      4.765079     1.531069     0.531232
  C      4.827750    -1.863601    -0.265765
  H      4.233583    -2.715637     0.071108
  H      5.883765    -2.084017    -0.090108
  H      4.673005    -1.728012    -1.335078
  C     -5.430386    -1.542432     0.359684
  N     -6.573683    -1.582309     0.522581
48
TS_Entry_13 SCF Done: -1297.534183 A.U.
  O      1.008163    -2.320265    -0.612583
  O      1.687704     2.132334    -0.179691
  O     -0.470235     1.417150    -0.138757
  O      3.115058    -0.212178    -1.808828
  O      3.232778    -0.501948     0.445062
  N      1.206895    -0.073190    -0.474244
  C      0.454811    -1.251393    -0.462882
  C     -1.032911    -1.185814    -0.266251
  C      0.842525     1.273494    -0.248112
  C      2.648248    -0.269556    -0.710648
  C     -1.873788    -1.077251    -1.374384
  H     -1.452297    -0.972668    -2.366753
  C     -3.251875    -1.089514    -1.203595
  H     -3.927285    -0.999642    -2.043002
  C     -3.764250    -1.213928     0.084071
  C     -2.941717    -1.347152     1.198242
  H     -3.381727    -1.452954     2.180114
  C     -1.564856    -1.336137     1.014781
  H     -0.904755    -1.435870     1.867947
  C     -1.093121     2.744086     0.138878
  C     -2.577450     2.392619     0.186395
  H     -2.774785     1.661437     0.972214
  H     -2.903593     1.971367    -0.766022
  H     -3.162600     3.291874     0.389758
  C     -0.601046     3.260971     1.489004
  H     -0.780220     2.516044     2.268090
  H     -1.156613     4.165604     1.748224
  H      0.460956     3.499693     1.459952
  C     -0.784079     3.700077    -1.011055
  H     -1.350928     4.623502    -0.868180
  H     -1.086616     3.257892    -1.963203
  H      0.276500     3.942535    -1.052339
  C      4.700947    -0.769511     0.523598
  C      4.904676    -0.987377     2.019448
  H      4.610664    -0.097449     2.579797
  H      5.957877    -1.195223     2.221042
  H      4.308756    -1.833477     2.367695
  C      5.460050     0.459951     0.029376
  H      5.312011     0.616169    -1.038093
  H      6.527246     0.317748     0.217641
  H      5.128400     1.351298     0.566267
  C      5.022252    -2.032150    -0.273124
  H      4.382936    -2.856542     0.049568
  H      6.064378    -2.308765    -0.094209
  H      4.881675    -1.875677    -1.341544
  N     -5.231883    -1.198925     0.275468
  O     -5.657343    -1.299175     1.419792
  O     -5.934319    -1.079740    -0.720744
